# Supplementary material for: Synthesis, Structure, Electrochemistry, and In Vitro Anticancer and Anti-Migratory Activities of (Z)- and (E)-2-Substituted-3-Ferrocene-Acrylonitrile Hybrids and Their Derivatives
Source: Molecules. 2025 Jul 2;30(13):2835. doi: 10.3390/molecules30132835 (PMC12250641; doi:10.3390/molecules30132835)
Supplement: Supplementary file 1 [file molecules-30-02835-s001.zip]

Archive with 1 entries (1 files):
- molecules-3652418-supplementary.pdf
